# Supplementary material for: Novel Oxygen- and Curcumin-Laden Ionic Liquid@Silica Nanocapsules for Enhanced Antimicrobial Photodynamic Therapy
Source: Pharmaceutics. 2023 Mar 28;15(4):1080. doi: 10.3390/pharmaceutics15041080 (PMC10140864; doi:10.3390/pharmaceutics15041080)
Supplement: Supplementary file 1 [file pharmaceutics-15-01080-s001.zip]

Archive with 1 entries (1 files):
- pharmaceutics-2274360-supplementary.pdf
